# Supplementary material for: The AfldrnA Transcription Factor Is a Pivotal Regulator of the Conidiation–Sclerotial Formation Balance in Aspergillus flavus
Source: J Fungi (Basel). 2026 Apr 14;12(4):277. doi: 10.3390/jof12040277 (PMC13117240; doi:10.3390/jof12040277)
Supplement: Supplementary file 1 [file jof-12-00277-s001.zip]

Archive with 1 entries (1 files):
- jof-4230180-supplementary.pdf
